# Supplementary material for: A Mucoralean White Collar-1 Photoreceptor Controls Virulence by Regulating an Intricate Gene Network during Host Interactions
Source: Microorganisms. 2021 Feb 23;9(2):459. doi: 10.3390/microorganisms9020459 (PMC7927057; doi:10.3390/microorganisms9020459)
Supplement: Supplementary file 1 [file microorganisms-09-00459-s001.zip]

Archive with 5 entries (5 files):
- tableS1.xlsx
- tableS2.xlsx
- tableS3.xlsx
- tableS4.xlsx
- tableS5.xlsx
